# Supplementary material for: Effectiveness of a mindfulness and acceptance-based intervention for improving the mental health of adolescents with HIV in Uganda: An open-label trial
Source: PLoS One. 2024 May 9;19(5):e0301988. doi: 10.1371/journal.pone.0301988 (PMC11081388; doi:10.1371/journal.pone.0301988)
Supplement: S1 File — Data which supported the study conclusions. (XLSX) [file pone.0301988.s001.xlsx]

## Sheet: S1_File.sav
StudyID	Randomization	Studyperiod	Dep1	Dep2	Dep3	Dep4	Dep5	Dep6	Dep7	Dep8	Dep9	Dep10	Dep11	Dep12	Dep13	Dep14	Dep15	Dep16	Dep17	Dep18	Dep19	Dep20	Dep21	Anxiety1	Anxiety2	Anxiety3	Anxiety4	Anxiety5	Anxiety6	Anxiety7	Anxiety8	Anxiety9	Anxiety10	Anxiety11	Anxiety12	Anxiety13	Anxiety14	Anxiety15	Anxiety16	Anxiety17	Anxiety18	Psyflex1	Psyflex2	Psyflex3	Psyflex4	Psyflex5	Psyflex6	Psyflex7	Psyflex8
2	1	1	0	0	0	2	0	0	0	1	0	0	0	0	1	0	1	0	1	0	0	1	0	2	2	1	2	1	1	2	1	4	4	1	1	1	1	1	1	1	4	0	3	0	3	3	3	0	3
4	1	1	0	0	0	0	1	0	1	3	0	2	0	1	2	0	1	0	1	1	2	1	0	2	1	2	2	2	2	2	2	1	2	2	2	2	2	3	2	2	1	3	1	4	0	0	4	1	1
6	1	1	0	1	1	3	2	0	0	3	0	0	1	0	1	0	2	1	2	3	3	1	3	1	1	3	2	2	1	1	4	1	4	1	4	1	4	1	4	1	1	1	0	4	4	2	1	3	2
7	1	1	0	0	0	2	0	2	1	0	0	3	0	1	0	2	1	0	0	0	1	0	0	2	1	2	3	2	2	2	2	2	2	2	1	2	1	1	3	#NULL!	2	4	2	3	3	1	1	0	2
8	1	1	0	0	0	0	2	3	0	0	0	0	0	0	1	0	0	0	0	2	0	0	0	2	1	1	1	2	2	1	1	1	1	1	1	1	1	1	1	1	1	1	0	1	0	0	0	1	2
10	1	1	2	2	2	1	0	2	2	2	0	3	1	3	2	1	3	1	1	2	3	2	3	3	4	3	4	2	2	1	2	2	1	4	3	2	4	2	4	2	4	0	0	0	1	2	0	0	3
13	1	1	0	1	0	0	2	0	0	0	0	3	0	0	0	2	0	2	3	2	0	1	2	2	2	4	2	2	1	4	2	3	2	3	1	1	3	1	1	3	2	3	3	1	4	0	2	3	0
16	1	1	0	0	0	1	0	1	0	1	0	0	0	1	1	2	1	1	0	1	0	2	1	2	3	3	1	2	4	4	3	3	3	3	4	1	2	2	2	2	3	2	2	0	1	2	0	2	0
18	1	1	0	0	1	1	0	1	3	1	0	2	0	1	3	2	1	1	1	1	2	1	3	3	4	4	4	4	1	4	4	4	4	3	3	1	4	4	4	4	4	1	0	2	3	2	0	1	4
19	1	1	1	0	3	1	2	2	1	3	0	3	2	3	3	3	2	3	1	3	0	1	3	2	4	2	1	4	1	4	1	4	4	1	1	2	1	1	1	1	1	1	4	0	4	2	4	1	3
23	1	1	0	1	0	0	0	0	0	1	1	0	0	0	0	0	0	0	1	1	2	0	0	1	1	3	1	1	1	2	4	1	4	1	1	1	1	1	1	1	2	4	3	0	3	3	1	0	2
24	1	1	1	0	2	2	2	3	3	0	1	2	2	3	3	0	2	1	0	1	3	1	2	4	3	4	3	3	2	4	2	3	4	2	3	3	2	4	1	4	3	2	4	4	3	4	2	4	2
25	1	1	0	2	1	3	2	3	2	2	1	0	3	1	0	3	1	1	0	3	#NULL!	2	0	3	2	2	4	2	1	3	4	1	1	2	2	1	2	3	3	2	1	1	0	4	4	2	1	3	4
26	1	1	0	0	0	0	0	0	0	0	0	0	0	0	0	0	0	0	0	2	0	0	0	1	4	3	2	3	2	1	1	1	2	3	3	2	2	2	3	1	1	0	0	0	1	1	0	0	3
30	1	1	0	0	0	2	0	3	0	0	0	0	0	2	0	0	0	0	0	0	0	0	0	1	1	1	1	1	2	1	1	1	4	1	2	1	1	1	1	1	1	4	0	0	4	0	0	4	0
33	1	1	1	2	2	3	3	0	1	3	0	1	3	2	3	2	0	2	0	3	0	2	0	2	2	4	3	3	2	4	1	4	3	2	2	4	1	3	4	4	3	4	2	1	3	0	4	0	0
34	1	1	0	0	0	1	1	0	1	0	0	3	1	0	1	0	1	0	0	0	0	1	0	2	1	1	2	3	1	1	1	1	4	3	1	1	1	1	1	1	1	3	1	0	3	1	4	2	4
35	1	1	0	1	0	1	0	0	0	0	0	3	0	0	0	0	0	0	0	0	0	0	2	4	1	1	1	1	1	1	1	1	1	1	1	1	3	1	1	1	2	3	1	0	1	3	1	2	1
37	1	1	0	2	2	2	0	0	0	1	0	3	3	1	0	2	0	3	0	0	0	2	2	0	3	2	2	2	4	4	3	3	3	1	1	2	2	4	1	4	4	2	0	4	3	2	4	2	1
41	1	1	3	0	2	1	2	0	0	0	0	3	0	3	1	0	3	2	0	0	0	1	0	4	4	4	2	3	1	2	3	1	4	4	3	1	2	1	1	1	1	3	1	0	4	4	4	3	4
42	1	1	1	1	0	3	2	3	0	3	0	3	0	3	0	0	1	0	3	1	0	1	2	1	1	1	1	1	1	4	4	4	4	4	1	1	3	2	1	2	1	4	1	0	3	2	4	0	3
44	1	1	1	1	2	2	3	3	1	3	0	0	0	3	0	2	0	1	1	1	0	0	1	2	1	1	4	2	1	2	1	1	2	2	1	2	1	2	3	3	2	1	3	3	3	0	0	0	3
45	1	1	0	0	2	1	3	0	0	3	0	0	3	0	0	0	3	2	0	1	3	2	#NULL!	1	1	2	3	1	1	2	1	2	1	2	4	2	3	1	3	1	3	3	4	0	3	4	3	0	0
47	1	1	0	0	0	0	0	0	0	3	0	0	3	0	0	0	2	1	3	1	0	0	0	1	1	1	1	1	2	1	1	1	2	1	1	1	1	1	1	1	1	0	0	0	1	0	0	3	0
52	1	1	2	0	3	3	0	2	3	3	1	3	3	2	2	0	1	3	0	3	3	2	3	4	4	3	4	4	2	4	2	4	4	4	2	4	1	4	4	4	4	4	3	2	4	4	1	2	1
53	1	1	3	1	2	2	3	3	3	2	3	2	2	1	1	3	3	3	3	3	3	2	1	3	4	1	4	4	1	4	3	4	4	4	4	4	4	3	3	4	4	4	4	4	3	1	4	0	4
54	1	1	0	0	0	0	3	0	0	1	0	3	0	0	1	1	2	1	0	1	0	0	0	2	1	2	1	3	2	1	1	1	2	3	2	1	1	1	1	4	1	0	1	0	0	1	1	0	3
56	1	1	3	3	1	0	1	2	2	3	0	1	3	2	3	1	1	0	3	3	2	1	3	2	1	2	3	4	1	2	1	2	4	1	2	1	3	1	1	1	1	4	4	4	1	4	4	4	4
58	1	1	0	0	0	1	1	0	0	0	0	0	0	2	1	0	2	2	0	1	0	0	0	1	1	2	3	1	2	1	1	1	3	1	1	2	2	1	1	1	1	0	1	0	1	0	3	0	1
60	1	1	0	0	0	2	0	1	1	3	0	3	0	2	2	0	1	2	0	0	2	0	0	3	2	1	2	2	1	2	2	2	4	1	1	1	2	2	4	1	1	1	1	0	0	1	1	1	1
63	1	1	0	0	0	0	0	0	0	0	0	0	0	1	0	0	0	1	0	0	0	0	0	1	1	3	2	1	3	1	1	1	2	4	1	3	2	2	1	2	1	4	0	0	1	0	1	0	0
64	1	1	0	0	0	0	0	#NULL!	0	0	2	0	0	0	1	3	0	2	0	0	2	1	2	1	1	3	3	3	4	2	3	3	4	4	1	4	3	1	1	1	1	4	4	4	4	4	4	0	0
65	1	1	0	0	0	0	0	2	0	2	0	0	0	0	0	0	2	2	0	1	0	1	0	1	2	4	4	2	2	4	4	2	4	3	1	1	1	1	2	1	3	4	3	0	3	2	4	0	1
69	1	1	1	3	2	1	1	3	3	3	3	1	3	1	2	2	1	3	3	3	2	3	1	3	2	3	4	4	4	3	2	4	4	4	4	4	3	3	4	3	4	1	0	0	0	1	2	3	4
71	1	1	1	1	0	1	2	0	2	1	0	3	3	1	1	2	1	2	0	1	2	1	0	3	2	1	3	4	3	4	1	1	2	1	2	2	3	2	2	2	3	2	1	2	3	1	2	1	0
73	1	1	0	0	0	0	0	0	0	0	0	3	0	0	0	0	0	2	0	0	0	1	0	3	1	4	1	1	2	4	1	2	3	2	3	3	2	1	1	1	1	0	0	0	2	2	2	0	1
75	1	1	1	0	0	1	2	0	1	1	0	0	0	0	1	0	1	1	1	0	1	0	3	4	4	3	2	4	1	3	2	2	2	1	2	1	4	2	2	4	3	4	4	3	4	4	4	4	4
76	1	1	1	3	2	1	2	1	1	2	1	3	0	2	0	1	2	3	0	3	0	1	1	4	4	3	1	4	1	1	1	1	4	1	1	4	2	4	4	3	4	2	3	4	4	3	2	3	1
79	1	1	0	1	0	2	0	0	0	2	0	3	0	0	0	0	2	2	0	1	2	2	3	4	1	4	3	1	1	1	1	3	4	2	3	3	2	1	4	4	1	3	4	1	0	4	4	2	2
81	1	1	0	0	0	0	0	0	0	0	0	0	0	0	3	0	0	0	0	1	2	0	0	1	1	4	1	3	1	4	1	2	2	1	2	4	2	1	1	1	1	3	4	0	0	0	4	2	0
83	1	1	0	0	0	0	0	0	0	0	0	0	1	1	0	0	0	0	1	0	1	0	0	1	2	1	2	1	1	1	1	1	2	2	1	2	1	2	1	1	1	4	3	4	3	3	3	1	0
85	1	1	0	0	0	1	0	0	0	0	0	0	0	0	1	0	2	0	0	1	2	1	3	1	2	4	1	1	2	1	4	1	1	4	3	2	2	1	2	3	1	1	0	0	2	4	1	3	3
86	1	1	1	0	0	1	1	1	0	1	1	1	1	2	0	0	1	3	3	3	2	0	3	4	1	4	2	1	2	4	1	1	4	1	1	4	1	2	3	4	4	4	1	1	4	4	4	4	4
89	1	1	2	2	0	2	3	0	3	2	0	3	3	2	3	0	1	3	3	3	2	1	0	1	2	1	4	2	3	1	4	2	2	1	4	1	3	4	4	4	4	4	3	1	1	1	1	3	0
91	1	1	0	0	2	0	0	1	0	0	0	0	0	0	1	0	0	2	0	0	0	0	0	1	1	4	1	1	1	1	1	1	4	4	1	2	1	1	1	1	1	1	0	0	0	3	0	0	3
92	1	1	1	3	2	1	2	0	0	0	1	3	0	1	0	2	0	0	0	0	0	0	0	3	3	2	3	2	1	1	2	1	1	1	1	2	1	1	4	1	1	3	3	3	3	1	3	3	3
94	1	1	2	3	2	0	0	0	0	0	0	0	0	0	0	0	2	3	0	3	2	1	1	4	3	3	2	3	2	1	1	4	2	1	3	4	4	1	2	1	2	4	3	0	4	4	4	2	4
99	1	1	1	0	1	1	1	2	1	1	0	1	0	0	3	2	2	1	3	3	3	0	0	2	1	4	2	4	4	4	2	2	4	1	1	4	2	1	1	4	1	0	1	0	3	3	3	3	2
100	1	1	0	2	2	1	3	3	1	3	0	3	3	2	1	2	2	3	0	2	1	3	0	2	3	1	4	4	4	4	4	1	4	2	2	4	4	4	2	4	4	0	1	4	3	4	4	3	4
101	1	1	1	1	0	1	2	0	1	3	1	2	2	1	2	2	1	3	0	2	2	1	0	2	4	1	2	2	2	4	2	2	2	2	3	3	2	2	2	2	2	1	3	2	4	4	2	1	2
105	1	1	0	2	2	1	1	1	1	1	0	0	0	1	0	0	0	0	3	0	0	1	1	4	1	4	2	4	2	4	3	2	4	4	2	2	3	2	1	4	3	2	0	0	4	3	1	3	4
106	1	1	1	2	2	3	0	3	2	3	1	3	2	0	3	0	0	0	1	2	2	2	0	3	4	3	4	4	2	4	4	3	4	3	4	3	2	3	4	3	3	3	0	0	3	4	1	2	4
108	1	1	0	0	0	0	0	0	0	0	0	0	0	0	0	0	0	0	0	2	1	0	0	1	1	1	1	1	1	1	1	1	1	1	1	2	2	1	1	1	1	0	1	3	0	4	4	0	0
109	1	1	0	0	0	1	0	0	0	0	0	0	0	0	0	0	0	0	0	0	0	0	1	2	1	2	2	1	1	1	1	1	2	1	2	1	2	1	1	1	1	4	1	0	4	4	2	4	4
110	1	1	0	0	0	0	0	0	0	0	0	0	0	0	0	0	1	0	0	0	0	0	3	1	1	4	2	2	2	2	1	4	2	4	1	2	2	2	1	3	1	3	0	0	4	2	1	0	0
111	1	1	0	0	0	0	0	0	0	3	0	3	0	0	3	0	0	3	1	2	1	3	0	4	1	3	1	4	2	1	2	1	4	1	1	1	1	4	1	1	1	4	1	4	4	2	4	3	3
114	1	1	0	0	0	0	0	0	0	0	0	2	0	0	0	0	0	0	1	2	1	0	3	1	1	4	1	3	1	1	1	1	2	2	2	2	2	1	1	2	2	0	3	4	1	1	2	1	0
116	1	1	0	2	1	3	0	2	0	3	0	3	1	3	1	0	3	3	2	3	2	0	0	1	4	4	3	4	2	3	3	4	2	1	4	4	1	2	3	4	4	4	0	1	3	2	1	3	3
119	1	1	0	0	0	0	0	0	0	0	0	0	0	0	1	3	2	2	2	2	1	0	0	2	1	2	1	1	2	1	1	1	1	1	2	2	2	2	1	2	1	0	1	1	2	1	0	0	2
120	1	1	2	1	1	1	1	1	1	0	0	0	0	1	1	0	1	3	0	0	0	0	0	2	3	2	3	2	2	2	2	1	2	4	3	4	4	1	1	4	4	1	3	0	4	3	1	0	4
121	1	1	1	0	0	0	1	0	0	3	0	1	0	0	3	0	2	3	0	0	0	0	0	4	1	4	2	1	4	3	3	3	4	2	4	4	2	1	1	4	4	3	3	4	4	3	0	0	3
1	2	1	1	1	0	1	2	3	1	0	0	0	3	1	3	1	0	3	0	1	0	1	1	2	3	4	3	2	4	4	1	4	3	1	2	3	4	1	1	3	1	4	4	2	1	4	3	1	2
3	2	1	0	0	0	2	0	0	0	0	0	0	0	0	0	2	3	3	0	0	0	1	0	3	1	2	2	1	1	2	1	2	2	1	1	3	2	1	1	1	1	0	1	0	0	1	0	0	0
5	2	1	0	2	3	1	0	3	1	1	1	0	3	0	3	2	0	0	0	3	1	0	3	3	3	1	2	1	1	1	2	3	1	3	4	4	3	4	1	2	4	1	0	0	1	2	4	0	4
9	2	1	0	0	0	4	0	0	0	3	0	0	3	0	0	0	1	1	0	2	2	1	0	3	1	2	2	2	1	1	2	1	3	1	2	1	2	2	1	2	1	3	1	2	4	2	#NULL!	2	3
11	2	1	0	0	0	0	0	0	0	0	0	0	0	0	1	0	0	1	0	1	0	0	0	1	1	3	1	1	1	1	1	1	1	1	1	1	2	1	1	1	1	0	0	0	2	0	0	0	0
12	2	1	0	0	2	2	3	0	0	2	2	0	1	1	0	1	2	2	1	3	1	0	3	2	2	1	3	2	3	1	2	1	2	3	1	2	2	1	1	1	2	4	2	0	1	3	4	2	1
14	2	1	0	0	0	0	0	0	0	3	0	0	3	0	0	0	1	0	1	1	2	0	0	1	1	1	1	1	1	1	1	4	1	1	1	1	2	1	1	1	1	3	0	0	0	4	2	1	4
15	2	1	0	0	0	0	0	0	0	0	1	0	0	0	0	0	0	0	0	0	2	0	3	1	1	1	1	3	2	2	1	2	1	2	2	1	1	2	2	1	1	4	3	0	3	3	4	2	4
17	2	1	0	0	0	2	0	0	0	0	0	0	0	0	0	0	2	0	0	3	0	1	1	3	3	3	2	1	2	4	2	3	4	2	1	2	2	2	2	4	2	4	1	0	4	2	4	0	4
20	2	1	1	0	0	2	0	1	0	1	0	3	0	1	3	1	1	2	1	1	2	2	2	2	2	1	3	3	2	4	2	3	1	1	2	1	2	2	1	2	1	1	1	0	2	2	1	3	1
21	2	1	1	0	0	2	1	2	0	3	0	3	3	0	1	2	2	1	0	1	0	1	0	3	2	3	3	3	3	4	2	2	2	2	3	2	2	2	3	2	2	1	1	2	3	1	0	3	1
22	2	1	1	0	0	2	2	0	3	1	1	3	3	2	3	1	1	2	2	0	3	3	1	4	4	1	3	4	2	2	2	2	1	2	2	2	3	2	2	1	1	2	4	1	3	4	0	1	4
27	2	1	0	0	0	0	0	0	0	0	0	0	0	2	0	0	0	0	0	1	0	0	2	1	4	3	1	1	1	1	1	2	1	1	1	1	1	1	1	1	1	0	0	0	0	1	0	0	4
28	2	1	3	2	2	2	1	0	0	2	2	0	1	1	0	0	1	0	0	1	0	0	2	1	1	1	1	2	2	1	2	3	2	2	2	2	2	2	2	2	2	1	1	0	2	0	3	0	3
29	2	1	0	1	0	0	0	0	0	3	0	0	0	0	3	0	2	0	0	1	2	0	3	1	1	1	3	3	3	3	4	3	4	2	2	1	2	3	1	2	2	1	0	0	0	0	4	0	0
31	2	1	0	0	0	0	0	0	0	3	0	0	0	0	0	0	0	0	0	0	0	0	0	1	1	3	1	3	1	3	1	1	4	1	1	1	2	1	1	4	1	0	0	0	1	0	3	0	0
32	2	1	0	2	0	0	2	0	0	1	0	0	3	0	0	1	2	1	0	2	2	3	2	1	2	4	3	3	1	2	1	1	2	2	3	1	2	1	3	1	1	4	2	0	1	2	4	0	1
36	2	1	1	0	2	1	0	3	1	0	1	3	3	0	1	2	2	3	0	0	0	0	2	2	2	3	1	2	2	4	2	2	4	1	1	1	2	4	2	4	2	4	4	2	3	3	4	2	0
38	2	1	1	0	2	0	0	0	1	1	0	3	3	3	1	1	2	3	0	1	3	3	0	2	3	4	3	2	2	1	2	2	4	2	4	4	1	4	3	4	2	2	4	0	0	2	4	4	2
39	2	1	0	0	0	1	1	0	0	0	0	0	3	0	0	0	0	3	1	2	1	2	0	2	3	3	3	1	1	1	3	4	4	1	2	2	3	1	2	3	1	1	2	0	4	2	1	0	2
40	2	1	3	2	0	1	0	0	1	0	0	3	1	1	3	2	1	3	1	1	2	2	3	2	4	4	3	3	1	4	1	4	4	2	4	2	1	1	3	2	2	3	4	1	3	4	4	0	1
43	2	1	0	0	0	0	0	0	2	0	3	2	3	0	3	0	2	0	0	2	2	0	0	1	1	4	1	1	1	1	1	1	1	2	1	1	1	1	4	1	1	0	0	0	0	0	0	0	3
46	2	1	0	3	0	2	2	0	1	0	0	3	0	3	1	0	1	0	0	1	2	0	3	2	1	4	2	2	1	2	1	1	4	2	4	3	2	2	2	2	1	4	2	0	3	0	2	1	4
48	2	1	2	2	0	2	0	0	1	3	2	1	1	0	0	0	1	1	1	0	3	1	3	1	1	2	1	4	2	4	3	3	4	2	4	2	4	4	4	4	4	4	3	3	4	3	2	3	4
49	2	1	1	0	0	1	2	0	0	0	0	3	3	0	3	0	1	2	0	1	2	0	2	2	1	2	2	1	2	1	1	1	1	1	1	1	1	1	4	1	1	4	1	1	1	1	0	2	4
50	2	1	0	1	2	2	1	3	0	3	0	3	3	3	2	2	0	2	0	2	3	2	3	4	4	4	1	4	4	4	2	4	4	3	2	4	1	4	1	4	1	2	4	4	4	2	0	4	4
51	2	1	2	2	3	2	3	0	3	0	3	1	3	0	3	3	0	3	0	3	1	0	1	4	4	4	2	1	4	2	4	4	2	3	4	1	2	4	3	3	4	4	0	0	4	0	4	4	4
55	2	1	3	1	0	1	0	0	0	1	1	3	0	0	1	0	1	0	0	2	0	0	3	1	2	4	3	2	1	3	4	3	3	3	2	1	2	2	1	2	1	4	1	0	2	0	1	2	3
57	2	1	1	3	3	2	0	3	3	3	2	3	1	2	1	3	2	3	3	3	3	2	3	4	3	3	2	4	1	4	3	4	3	4	4	3	2	4	1	3	4	4	1	2	3	2	4	3	1
59	2	1	1	1	2	1	2	3	3	3	3	2	1	3	2	2	2	3	1	0	2	1	3	3	2	1	3	1	2	2	3	4	2	4	1	2	3	1	1	2	1	4	1	4	0	4	1	2	3
61	2	1	1	1	1	1	3	1	2	3	3	2	1	1	1	1	2	2	2	2	2	1	3	3	3	3	4	4	2	3	3	2	3	2	4	1	4	4	4	2	3	1	4	0	4	4	4	0	4
62	2	1	0	0	0	2	0	0	1	0	0	3	0	0	1	0	0	0	0	1	1	0	0	1	1	2	3	2	1	1	1	4	4	1	2	2	2	2	1	1	2	3	4	1	3	4	4	2	0
66	2	1	0	1	0	2	0	0	0	1	0	0	0	3	0	0	2	1	0	0	0	1	0	1	1	2	2	2	1	4	1	1	2	1	1	1	2	1	1	1	2	1	1	0	0	3	0	1	2
67	2	1	0	0	0	0	0	0	0	0	0	0	0	0	1	0	0	0	0	3	0	0	0	2	1	1	2	1	1	1	2	1	2	2	1	1	2	1	1	1	1	0	1	1	2	1	4	0	1
68	2	1	0	0	2	0	0	2	0	2	1	0	0	2	0	0	0	3	0	0	3	0	2	2	1	3	2	1	1	1	1	2	4	1	4	1	3	1	2	4	2	0	4	1	3	4	2	1	3
70	2	1	0	0	0	0	0	0	0	1	1	0	0	1	1	2	1	3	2	2	2	2	0	2	1	1	1	3	2	2	1	2	2	2	2	2	2	2	2	1	1	3	2	2	1	4	0	1	3
72	2	1	1	2	2	2	1	3	1	3	1	3	1	2	0	2	2	3	0	3	2	2	#NULL!	3	4	3	3	1	2	4	1	4	4	4	2	4	1	1	4	1	1	3	4	0	3	4	0	1	3
74	2	1	2	1	3	3	2	3	3	3	3	1	2	1	2	3	0	3	2	3	1	0	3	1	1	1	2	2	1	2	2	3	2	2	1	2	3	3	4	4	2	2	3	1	4	3	4	4	3
77	2	1	0	0	2	2	1	0	0	0	0	3	0	0	3	2	1	0	1	0	3	0	0	1	1	1	1	1	1	1	1	1	3	1	1	1	1	1	1	1	1	4	3	1	3	4	3	3	4
78	2	1	1	0	0	2	0	0	1	0	0	3	3	3	3	0	2	2	0	1	2	1	0	1	2	3	2	2	1	1	1	2	2	1	1	1	2	1	1	2	1	4	0	0	2	4	3	3	4
80	2	1	1	1	0	1	1	3	1	1	0	1	1	1	1	2	1	2	0	1	1	1	2	2	1	2	2	4	2	2	1	2	1	4	2	2	2	3	2	1	1	4	2	1	4	2	4	4	4
82	2	1	0	1	2	2	1	0	1	2	0	3	3	1	0	0	0	0	1	0	2	0	1	1	2	2	2	1	2	1	1	2	1	2	1	1	2	1	1	1	1	1	4	2	3	1	2	1	3
84	2	1	0	1	1	2	0	3	1	3	0	2	1	3	1	0	1	1	0	0	2	1	0	3	1	4	4	4	1	4	1	1	4	2	1	1	2	1	1	3	1	4	1	0	3	4	2	4	4
87	2	1	0	0	0	0	2	0	0	0	0	0	0	0	0	0	0	0	0	2	0	0	1	1	3	3	1	1	1	1	2	2	1	1	1	1	1	1	1	1	1	0	0	1	1	0	0	0	0
88	2	1	2	2	1	1	2	1	1	3	1	3	3	3	1	1	1	2	3	0	1	2	0	4	2	2	3	4	3	4	3	2	3	2	2	2	2	2	1	2	2	4	1	0	0	1	0	2	4
90	2	1	1	3	3	2	2	3	1	3	0	3	3	1	3	1	3	1	1	2	2	3	0	4	4	2	2	4	2	4	4	4	4	4	4	4	1	4	4	3	3	2	3	1	4	3	1	4	3
93	2	1	1	0	0	0	1	0	0	0	0	0	0	0	0	0	2	3	0	0	0	0	#NULL!	2	1	3	2	3	2	1	2	1	1	1	1	1	3	1	1	3	2	2	0	1	0	2	4	0	3
95	2	1	0	0	0	0	0	0	0	0	0	0	0	0	0	0	0	1	0	1	0	0	0	1	1	1	1	1	1	1	1	1	2	2	1	1	1	1	1	1	1	1	0	0	0	4	4	3	2
96	2	1	1	3	2	0	0	2	0	3	0	3	3	0	3	1	0	2	0	1	0	0	2	2	2	2	3	4	4	4	3	3	4	4	4	2	4	3	3	4	1	4	3	2	4	2	4	2	1
97	2	1	0	0	1	0	0	0	1	3	0	0	2	3	3	0	0	2	0	3	3	2	2	1	1	3	1	4	1	1	1	1	2	2	3	4	2	4	1	3	4	3	1	0	4	3	3	3	0
98	2	1	1	3	2	2	3	1	0	0	3	0	3	3	2	2	1	1	2	2	2	0	3	1	3	4	2	1	1	4	1	4	4	4	3	1	1	4	3	3	2	0	3	3	4	4	4	4	0
102	2	1	3	2	0	2	0	0	3	3	1	3	2	2	3	0	1	1	2	0	2	2	0	2	1	4	1	2	1	1	1	1	4	1	2	2	2	4	4	1	1	4	1	1	2	0	4	2	2
103	2	1	3	3	0	3	0	0	0	3	0	0	3	0	2	0	1	1	0	0	3	1	0	2	2	4	2	3	1	4	1	4	4	4	2	2	3	2	1	3	1	4	1	2	2	4	4	0	0
104	2	1	0	0	0	1	0	0	0	0	0	3	0	0	1	1	0	0	0	0	1	0	0	1	1	2	1	2	1	2	1	1	4	1	1	1	2	1	2	1	1	0	0	1	0	2	4	1	3
107	2	1	0	2	2	2	1	1	1	3	0	3	3	3	0	0	2	2	0	2	0	0	0	1	1	1	2	1	4	2	4	2	3	1	1	2	1	2	2	1	4	2	2	2	3	3	4	3	1
112	2	1	0	0	0	0	0	0	0	0	0	0	0	0	0	0	0	0	0	1	0	0	0	1	1	1	1	2	1	1	1	1	1	1	1	1	2	1	1	1	1	1	0	1	0	0	0	0	1
113	2	1	1	1	0	1	0	0	1	0	0	0	0	0	0	0	0	0	0	0	0	0	2	3	3	4	2	2	2	2	2	2	2	1	4	2	2	1	4	4	3	1	1	0	3	3	1	0	0
115	2	1	1	0	1	2	2	2	1	2	0	1	3	3	3	2	1	3	2	0	2	3	0	4	3	4	4	2	1	4	1	2	3	2	4	4	3	2	3	3	2	1	0	4	3	1	3	1	1
117	2	1	0	0	0	0	1	2	0	2	0	3	0	0	0	0	2	0	0	0	0	0	0	2	2	4	1	4	1	1	1	1	1	3	2	1	2	1	1	2	1	3	1	0	3	3	2	0	3
118	2	1	0	0	0	1	0	0	0	0	0	3	0	0	3	0	0	0	0	0	1	0	0	1	1	4	1	1	1	1	1	1	4	1	1	1	2	1	1	1	1	3	3	3	3	1	2	0	0
122	2	1	2	3	3	1	0	0	1	3	0	1	0	3	3	1	2	3	3	0	2	0	0	2	1	2	4	4	2	2	2	4	4	1	4	3	2	4	2	4	1	2	1	4	3	0	3	4	3
[truncated: 154 more columns]
